# Supplementary material for: Mitochondrial complex I inhibition triggers NAD+-independent glucose oxidation via successive NADPH formation, “futile” fatty acid cycling, and FADH2 oxidation
Source: GeroScience. 2024 Jan 25;46(4):3635–58. doi: 10.1007/s11357-023-01059-y (PMC11226580; doi:10.1007/s11357-023-01059-y)
Supplement: Supplementary file 1 — Supplementary file1 (XLSX 17 KB) [file 11357_2023_1059_MOESM1_ESM.xlsx]

## Sheet: Tabelle1
Supplementary Table 1. Gene expression after complex I inhibition by MPP in LUHMES cells
Gene	Fold change	p Value	RPKM	Gene name
Glycolysis
GCK	3.16386	1.13952e-31	2.012	glucokinase
HK1	2.49043	3.50107e-33	28.9067	hexokinase 1
HK2	3.72021	6.39899e-72	3.38321	hexokinase 2
GPI	3.24901	2.74e-48	12.63	glucose-6-phosphate isomerase
PFKL	0.876606	0.139277	3.77966	phosphofructokinase, liver
PFKM	1.89212	6.44e-14	23.8855	phosphofructokinase, muscle
ALDOA	3.91768	4.11e-62	44.9344	fructose-bisphosphate aldolase A
ALDOC	4.22807	4.96397e-75	11.4889	fructose-bisphosphate aldolase C
TPI1	2.82196	9.57931e-38	264.27	triosephosphate isomerase 1
GAPDH	2.92817	2.92e-36	642.096	glyceraldehyde-3-phosphate dehydrogenase
PGK1	0.808937	0.00212262	65.7571	phosphoglycerate kinase 1
PGAM1	1.48452	1.73e-06	17.3959	phosphoglycerate mutase 1
PGAM2	2.81864	2.8891e-08	1.68782	phosphoglycerate mutase 2 (muscle)
ENO1	2.17347	4.49e-25	157.226	enolase 1
ENO2	2.37841	5.43206e-35	29.9251	enolase 2
ENO3	5.02805	9.46984e-105	30.9934	enolase 3
PKM	1.49485	5.22e-07	90.5348	pyruvate kinase M1/2
Citric acid cycle
CS	3.53081	3.77e-65	30.5318	citrate synthase
ACO2	1.94531	2.93e-17	32.83	aconitase 2
IDH1	1.40444	6.71e-07	53.3572	isocitrate dehydrogenase 1 (NADP+)
IDH2	1.93187	9.15e-17	23.0578	isocitrate dehydrogenase 2 (NADP+)
IDH3A	0.812252	0.0313997	4.1976	isocitrate dehydrogenase 3 (NAD+) α
IDH3B	1.93187	3.51e-18	28.2229	isocitrate dehydrogenase 3 (NAD+) non-catalytic subunit β
IDH3G	1.67018	1.34e-08	13.1028	isocitrate dehydrogenase 3 (NAD+) non-catalytic subunit γ
OGDH	0.779165	0.000852168	18.5298	oxoglutarate dehydrogenase
DLD	0.528509	5.34e-14	19.2175	dihydrolipoamide dehydrogenase
DLST	1.3566	2.42e-05	30.837	dihydrolipoamide S-succinyltransferase
SUCLG1	3.13834	3.77e-47	17.9472	succinate-CoA ligase subunit α
SUCLA2	1.46409	8.47e-05	9.76792	succinate-CoA ligase [ADP-forming] subunit β
SUCLG2	2.01391	1.09844e-08	1.60627	succinate-CoA ligase [GDP-forming] subunit β
SDHA	1.72907	7.48e-17	9.93784	succinate dehydrogenase complex flavoprotein subunit A
SDHB	1.8025	2.16e-13	22.7103	succinate dehydrogenase complex iron sulfur subunit B
SDHC	0.865857	0.0432307	6.33	succinate dehydrogenase cytochrome b560 subunit
SDHD	0.858565	0.208227	8.26234	succinate dehydrogenase cytochrome b small subunit
FH	2.80889	4.71e-36	25.4411	fumarate hydratase
MDH1	0.933033	0.447301	30.0579	malate dehydrogenase 1, cytosolic
MDH2	2.71321	4.25e-36	43.6721	malate dehydrogenase 2, mitochondrial
Pentose phosphate pathway
G6PD	1.75321	8.96e-14	56.0868	glucose-6-phosphate dehydrogenase
PGLS	2.12874	1.24e-14	10.6571	6-phosphogluconolactonase
PGD	3.16017	2.83e-45	117.333	phosphogluconate dehydrogenase
RPE	0.742262	0.00692031	8.38693	ribulose 5-phosphate 3-epimerase
RPIA	1.16417	0.2163	5.10328	ribose 5-phosphate isomerase A
TKT	8.63383	3.96e-153	23.9182	transketolase
TALDO1	0.870551	0.095	30.7011	transaldolase 1
Citrate shuttle
CS	3.53081	3.77e-65	30.5318	citrate synthase
SLC25A1	4.11246	9.38e-78	16.4173	solute carrier family 25 member 1
ACLY	1.47427	1.77e-09	146.352	ATP citrate lyase
MDH1	0.933033	0.447301	30.0579	malate dehydrogenase 1, cytosolic
MDH2	2.72172	4.25957e-36	43.6721	malate dehydrogenase 2, mitochondrial
ME1	7.78124	1.84e-97	1.17475	malic enzyme 1, cytosolic
ME2	1.79005	3.15e-18	6.75665	malic enzyme 2, mitochondrial
MPC1	1.55396	5.82998e-05	11.9027	mitochondrial pyruvate carrier 1
MPC2	2.88954	4.4152e-31	7.35405	mitochondrial pyruvate carrier 2
PC	0.670821	5.46065e-06	3.83847	pyruvate carboxylase
Fatty acid synthesis
ACACA	2.77022	1.23e-53	10.671	acetyl-CoA carboxylase α
FASN	0.813605	0.0344	53.1176	fatty acid synthase
ACSL1	0.444421	2.5e-26	11.7927	long-chain-fatty-acid—CoA ligase 1
ACSL3	2.07053	8e-11	17.6281	long-chain-fatty-acid—CoA ligase 3
ACSL4	1.91853	7.28e-11	12.4779	long-chain-fatty-acid—CoA ligase 4
ELOVL1	2.09943	2.09e-18	5.11433	ELOVL fatty acid elongase 1
ELOVL4	0.857542	0.0777668	17.1961	ELOVL fatty acid elongase 4
ELOVL5	2.69447	3.8e-57	35.4875	ELOVL fatty acid elongase 5
ELOVL6	1.69349	7.75e-08	10.5779	ELOVL fatty acid elongase 6
HSD17B12	1.55119	0.000102726	2.08334	very-long-chain 3-oxoacyl-CoA reductase
HACD2	0.460974	1.6947e-14	3.21983	very-long-chain 3-hydroxyacyl-CoA dehydratase 2
HACD3	0.752623	7.15e-05	74.6452	3-hydroxyacyl-CoA dehydratase 3
TECR	1.68179	2.81e-11	14.49	trans-2,3-enoyl-CoA reductase
SCD	7.78124	8.46e-255	159.688	stearoyl-CoA desaturase
SCD5	1.72907	1.1e-12	5.88486	stearoyl-CoA desaturase 5
Carnitine shuttle
CPT1C	1.1945	0.0387541	13.3715	carnitine O-palmitoyltransferase 1, brain isoform
SLC25A20	1.13021	0.232521	7.89965	mitochondrial carnitine/acylcarnitine carrier protein
Fatty acid oxidation
ACADM	0.400535	1.23e-18	13.257	acyl-CoA dehydrogenase, medium chain
ACADVL	2.15846	8.88e-23	19.6061	acyl-CoA dehydrogenase very long chain
ACAD9	0.5	1e-13	8	acyl-CoA dehydrogenase family member 9
HADH	4.14106	1.02e-67	5.87156	hydroxyacyl-CoA dehydrogenase
HADHA	1.69349	8.66e-15	52.7591	trifunctional enzyme subunit α
HADHB	1.98618	6.92e-23	20.459	trifunctional enzyme subunit β
ECHS1	1.26576	0.00119513	62.4426	enoyl-CoA hydratase short chain 1
NADPH provision
ALDH1L2	1.40444	5.26237e-05	3.64824	aldehyde dehydrogenase 1 family member L2
MTHFD1	1.76323	1.24056e-08	5.09834	methylenetetrahydrofolate dehydrogenase 1
GLUD1	2.24975	2.35668e-40	45.1958	glutamate dehydrogenase 1
NNT	1.57912	7.50682e-11	8.61498	nicotinamide nucleotide transhydrogenase
G6PD	1.75493	8.96025e-14	56.0868	glucose-6-phosphate dehydrogenase
PGD	3.16135	2.83929e-45	117.333	phosphogluconate dehydrogenase
ME1	7.78124	1.84e-97	1.17475	malic enzyme 1, cytosolic
ME2	1.79005	3.15e-18	6.75665	malic enzyme 2, mitochondrial
IDH1	1.40227	6.71835e-07	53.3572	isocitrate dehydrogenase 1 (NADP+)
IDH2	1.92993	9.15395e-17	23.0578	isocitrate dehydrogenase 2 (NADP+)
