# Supplementary material for: Mitochondrial complex I inhibition triggers NAD+-independent glucose oxidation via successive NADPH formation, “futile” fatty acid cycling, and FADH2 oxidation
Source: GeroScience. 2024 Jan 25;46(4):3635–58. doi: 10.1007/s11357-023-01059-y (PMC11226580; doi:10.1007/s11357-023-01059-y)
Supplement: Supplementary file 2 — Supplementary file2 (XLSX 17 KB) [file 11357_2023_1059_MOESM2_ESM.xlsx]

## Sheet: Tabelle1
Supplementary Table 2. Gene expression after complex I inhibition by metformin in HepG2 cells
Gene	Fold change	p Value	RPKM	Gene name
Glycolysis
HK2	0.9	0.00405246	54.4052	hexokinase 2
GPI	0.711067	4.09271e-26	51.2689	glucose-6-phosphate isomerase
PFKL	0.91	0.0076352	28.6776	phosphofructokinase, liver
ALDOC	0.431225	3.72235e-115	63.7462	fructose-bisphosphate aldolase C
TPI1	0.605687	5.67252e-63	400.245	triosephosphate isomerase 1
GAPDH	0.886957	9.13827e-06	2330.86	glyceraldehyde-3-phosphate dehydrogenase
PGK1	0.73	1.54307e-23	178.725	phosphoglycerate kinase 1
PGAM1	0.457056	1.83222e-87	89.7543	phosphoglycerate mutase 1
ENO1	0.642542	2.93018e-57	759.853	enolase 1
ENO2	0.55	2.30459e-46	26.6038	enolase 2
ENO3	0.547164	2.39204e-19	8.88198	enolase 3
PKLR	0.61	2.29937e-30	22.9632	pyruvate kinase, liver
PKM	0.613677	1.71363e-62	167.372	pyruvate kinase M1/2
Citric acid cycle
CS	1.17929	4.59381e-07	44.7756	citrate synthase
ACO2	1.59698	2.90562e-39	9.69751	aconitase 2
IDH1	0.620135	1.42547e-70	118.994	isocitrate dehydrogenase 1 (NADP+)
IDH2	0.821771	2.83018e-08	47.4285	isocitrate dehydrogenase 2 (NADP+)
IDH3A	1.51572	4.77857e-13	4.43205	isocitrate dehydrogenase 3 (NAD+) α
IDH3B	1.07444	0.0585852	42.1601	isocitrate dehydrogenase 3 (NAD+) non-catalytic subunit β
IDH3G	1.11966	0.0547805	10.8165	isocitrate dehydrogenase 3 (NAD+) non-catalytic subunit γ
OGDH	1.32869	3.08496e-09	9.57436	oxoglutarate dehydrogenase
DLD	1.48628	1.06491e-14	8.4363	dihydrolipoamide dehydrogenase
DLST	1.6201	7.10727e-42	20.1283	dihydrolipoamide S-succinyltransferase
SUCLG1	1.34792	7.91018e-11	15.3123	succinate-CoA ligase subunit α
SUCLA2	1.58358	2.16022e-16	3.88892	succinate-CoA ligase [ADP-forming] subunit β
SUCLG2	1.29235	1.13382e-06	13.7623	succinate-CoA ligase [GDP-forming] subunit β
SDHA	1.47163	7.84724e-13	3.56037	succinate dehydrogenase complex flavoprotein subunit A
SDHB	1.54233	6.56758e-24	23.7867	succinate dehydrogenase complex iron sulfur subunit B
SDHC	1.06437	0.125766	39.9647	succinate dehydrogenase cytochrome b560 subunit
SDHD	1.36604	1.61865e-07	15	succinate dehydrogenase cytochrome b small subunit
FH	1.11596	0.00550885	8.1997	fumarate hydratase
MDH1	1.03526	0.272141	34.2532	malate dehydrogenase 1
MDH2	1.34069	1.21712e-21	57.1567	malate dehydrogenase 2, mitochondrial
Pentose phosphate pathway
G6PD	1.34544	2.2346e-14	20.772	glucose-6-phosphate dehydrogenase
PGLS	0.740244	2.8204e-08	21.2202	6-phosphogluconolactonase
PGD	1.35702	6.55772e-25	89.0705	phosphogluconate dehydrogenase
RPE	1.89212	6.87589e-33	13.4848	ribulose 5-phosphate 3-epimerase
RPIA	1.977	2.7635e-34	13.8941	ribose 5-phosphate isomerase A
TKT	1.57061	3.84349e-61	57.2749	transketolase
TALDO1	1.34121	3.67201e-17	46.813	transaldolase 1
Citrate shuttle
CS	1.17929	4.59381e-07	44.7756	citrate synthase
SLC25A1	1.02591	0.5	174.244	solute carrier family 25 member 1
ACLY	1.39221	4.08832e-32	119.011	ATP citrate lyase
MDH1	1.03526	0.272141	34.2532	malate dehydrogenase 1, cytosolic
MDH2	1.34069	1.21712e-21	57.1567	malate dehydrogenase 2, mitochondrial
ME2	1.19209	0.010204	1.21848	malic enzyme 2, mitochondrial
MPC1	2.05623	2.80621e-68	44.5866	mitochondrial pyruvate carrier 1
MPC2	0.895025	0.0256618	19.4371	mitochondrial pyruvate carrier 2
PC	0.80107	4.75719e-08	14.7556	pyruvate carboxylase
Fatty acid synthesis
ACACA	1.97599	3.16074e-78	7.10709	acetyl-CoA carboxylase α
FASN	1.77237	2.09611e-91	156.172	fatty acid synthase
ACSL1	2.00055	2.02493e-20	2.10451	long-chain-fatty-acid—CoA ligase 1
ACSL3	1.5925	3.82109e-50	29.6595	long-chain-fatty-acid—CoA ligase 3
ACSL4	1.923	4.96473e-18	37.8906	long-chain-fatty-acid—CoA ligase 4
ACSL5	1.21419	9.78853e-08	27.95	long-chain-fatty-acid—CoA ligase 5
ELOVL1	1.32942	1.37065e-09	17.5166	ELOVL fatty acid elongase 1
ELOVL2	0.812252	1.62422e-07	34.3384	ELOVL fatty acid elongase 2
ELOVL5	1.62402	2.67001e-30	29.706	ELOVL fatty acid elongase 5
ELOVL6	0.933511	0.10823	14.04	ELOVL fatty acid elongase 6
ELOVL7	1.43396	0.000763066	1.59346	ELOVL fatty acid elongase 7
HSD17B12	1.10191	0.0621408	11.366	very-long-chain 3-oxoacyl-CoA reductase
HACD	0.737135	0.00148208	3.79538	very-long-chain 3-hydroxyacyl-CoA dehydratase 1
HACD2	1.55833	2.23903e-29	14.8405	very-long-chain 3-hydroxyacyl-CoA dehydratase 2
HACD3	1.282	4.03818e-13	20.9186	3-hydroxyacyl-CoA dehydratase 3
TECR	0.861084	0.000876275	24.2477	trans-2,3-enoyl-CoA reductase
SCD	0.895858	2.27251e-05	781.783	stearoyl-CoA desaturase
Carnitine shuttle
CPT1A	0.835192	0.000312463	12.2597	carnitine O-palmitoyltransferase 1, liver isoform
CPT2	0.190387	4.01856e-88	3.12995	carnitine O-palmitoyltransferase 2, mitochondrial
SLC25A20	0.5	8.65169e-15	9.33282	mitochondrial carnitine/acylcarnitine carrier protein
Fatty acid oxidation
ACADS	0.926588	0.0925967	24.241	acyl-CoA dehydrogenase, C-2 to C-3 short chain
ACADM	0.514693	1.7647e-36	3.95509	acyl-CoA dehydrogenase, medium chain
ACADVL	0.952638	0.139079	59.6389	acyl-CoA dehydrogenase, very long chain
ACAD9	1.05	0.45	2	acyl-CoA dehydrogenase family member 9
HADH	0.849609	0.000437621	4.55527	hydroxyacyl-CoA dehydrogenase
HADHA	0.963455	0.19302	83.7431	trifunctional enzyme subunit α
HADHB	0.953185	0.151716	42.2331	trifunctional enzyme subunit β
ECHS1	0.806642	7.60408e-10	137.612	enoyl-CoA hydratase short chain 1
NADPH provision
ALDH1L1	1.52888	5.50293e-12	1.87356	aldehyde dehydrogenase 1 family member L1
GLUD1	1.12719	5.85093e-07	75.6563	glutamate dehydrogenase 1
G6PD	1.34544	2.2346e-14	20.772	glucose-6-phosphate dehydrogenase
IDH1	0.620135	1.42547e-70	118.994	isocitrate dehydrogenase 1 (NADP+)
IDH2	0.821771	2.83018e-08	47.4285	isocitrate dehydrogenase 2 (NADP+)
ME2	1.19209	0.010204	1.21848	malic enzyme 2, mitochondrial
MTHFD1	1.03771	0.276476	7.75911	methylenetetrahydrofolate dehydrogenase 1
NNT	1.60952	4.52122e-16	2.29199	nicotinamide nucleotide transhydrogenase
PGD	1.35702	6.55772e-25	89.0705	phosphogluconate dehydrogenase
